# Supplementary material for: Coarse matching was sufficient to capture attention by working memory representations unless matching features with the target
Source: BMC Psychol. 2025 Mar 3;13:191. doi: 10.1186/s40359-025-02522-5 (PMC11877691; doi:10.1186/s40359-025-02522-5)
Supplement: Supplementary file 1 — Supplementary Material 1 [file 40359_2025_2522_MOESM1_ESM.xlsx]

## Sheet: Sheet1
	RGB values of each color
Color number	R	G	B	colors depart from actual color number in mental matching	colors depart from actual color number in low-similar matching
1	131	133	64	5	9
2	129	133	66	6	9
3	126	134	68	6	10
4	124	134	70	4	8
5	121	135	72	4	6
6	119	135	74	5	9
7	116	135	77	4	7
8	114	136	79	3	6
9	111	136	81	4	7
10	109	136	83	3	6
11	106	137	86	3	6
12	104	137	88	4	7
13	101	137	90	3	5
14	99	137	93	3	6
15	96	137	95	4	7
16	94	138	98	3	6
17	91	138	100	3	6
18	89	138	103	5	9
19	86	138	105	3	6
20	83	138	108	4	8
21	81	138	110	5	9
22	78	138	113	4	7
23	75	138	115	5	9
24	72	138	118	5	9
25	70	138	120	4	8
26	67	138	123	4	7
27	64	138	125	5	9
28	61	138	128	4	7
29	58	138	130	4	8
30	55	138	133	4	8
31	52	138	135	5	9
32	49	138	138	5	9
33	46	137	140	4	8
34	42	137	143	4	7
35	39	137	145	5	9
36	36	137	147	5	9
37	32	137	150	5	9
38	29	136	152	4	8
39	26	136	154	5	8
40	23	136	156	4	7
41	23	135	159	4	8
42	25	135	161	4	7
43	28	134	163	3	6
44	32	134	165	3	6
45	35	134	167	3	6
46	39	133	168	4	7
47	43	133	170	3	5
48	47	132	172	3	6
49	51	132	174	4	7
50	55	131	175	4	8
51	59	130	177	4	7
52	62	130	178	5	9
53	66	129	179	5	9
54	70	128	181	5	9
55	74	128	182	6	10
56	79	127	183	5	10
57	83	126	184	5	9
58	87	125	185	5	9
59	91	125	186	6	10
60	95	124	187	7	11
61	99	123	187	5	10
62	103	122	188	6	10
63	107	121	188	5	9
64	111	120	189	5	9
65	115	119	189	5	10
66	119	118	189	5	9
67	123	117	189	5	9
68	127	116	189	5	8
69	131	115	189	5	9
70	135	114	189	4	8
71	139	113	188	5	9
72	143	111	188	4	7
73	147	110	187	4	8
74	151	109	187	3	6
75	155	108	186	4	8
76	158	106	185	4	7
77	162	105	185	4	7
78	166	104	184	4	7
79	170	102	183	4	8
80	173	101	181	4	7
81	177	100	180	4	8
82	180	98	179	4	8
83	183	97	177	4	8
84	187	96	176	4	8
85	190	94	175	5	8
86	193	93	173	6	10
87	196	91	171	5	9
88	199	90	169	4	7
89	202	88	168	5	9
90	205	87	166	5	9
91	208	86	164	5	8
92	211	84	162	5	9
93	213	83	160	5	8
94	216	81	158	6	10
95	218	80	156	5	9
96	221	79	154	4	7
97	223	77	151	4	7
98	225	76	149	4	8
99	227	75	147	4	8
100	229	74	144	4	7
101	231	73	142	4	7
102	233	72	140	4	7
103	234	71	137	4	7
104	236	70	135	5	8
105	237	69	132	4	8
106	239	68	130	4	8
107	240	67	128	4	7
108	241	67	125	5	9
109	242	66	123	5	8
110	243	66	120	5	9
111	244	66	118	5	9
112	244	65	115	6	10
113	245	65	113	6	11
114	245	65	110	6	11
115	246	66	108	6	11
116	246	66	106	7	11
117	246	66	103	5	10
118	246	67	101	6	11
119	246	67	98	6	11
120	246	68	96	7	11
121	246	69	94	6	11
122	246	69	91	6	11
123	245	70	89	6	11
124	245	71	87	5	10
125	244	72	85	4	8
126	244	74	83	5	9
127	243	75	80	6	10
128	242	76	78	4	8
129	241	77	76	4	8
130	240	78	74	4	7
131	239	80	72	4	8
132	238	81	70	4	7
133	237	82	68	4	8
134	235	84	66	4	7
135	234	85	64	4	8
136	233	87	63	5	9
137	231	88	61	4	8
138	230	89	59	4	8
139	228	91	57	4	8
140	226	92	56	5	9
141	224	94	54	4	8
142	223	95	52	5	9
143	221	96	51	5	9
144	219	98	49	4	8
145	217	99	48	6	10
146	215	100	46	5	9
147	213	102	45	5	9
148	211	103	44	5	10
149	209	104	43	5	10
150	206	105	41	5	9
151	204	107	40	6	10
152	202	108	39	6	11
153	200	109	38	6	11
154	197	110	38	6	10
155	195	111	37	6	10
156	193	113	37	5	9
157	190	114	36	5	9
158	188	115	36	6	11
159	186	116	36	5	9
160	183	117	36	5	9
161	181	118	36	5	9
162	178	119	37	5	10
163	176	120	38	5	9
164	173	121	38	5	9
165	171	122	39	5	9
166	169	123	40	5	9
167	166	123	41	6	10
168	164	124	43	6	10
169	161	125	44	6	10
170	159	126	45	5	9
171	156	127	47	5	10
172	154	127	48	5	9
173	151	128	50	5	10
174	149	129	51	5	9
175	146	129	53	6	11
176	144	130	55	6	11
177	141	131	57	6	11
178	139	131	58	6	10
179	136	132	60	5	9
180	134	132	62	6	10
